# Supplementary material for: Design principles of the ESCRT-III Vps24-Vps2 module
Source: eLife. 2021 May 24;10:e67709. doi: 10.7554/eLife.67709 (PMC8143795; doi:10.7554/eLife.67709)
Supplement: Figure 6—source data 1. [file elife-67709-fig6-data1.zip]

Archive with 11 entries (8 files):
- Fig 6 Supp 1 Source Data/
- Fig 6 Supp 1 Source Data/did2Γêå_smy60_415Vps60GFP03_R3D.dv
- Fig 6 Supp 1 Source Data/vps60Γêå_smy24_psm11_02_R3D.dv
- Fig 6 Supp 1 Source Data/snf7Γêå_mby24_psm11_03_R3D.dv
- Fig 6 Supp 1 Source Data/Fig 6C Source Data.csv
- __MACOSX/
- __MACOSX/Fig 6 Supp 1 Source Data/
- __MACOSX/Fig 6 Supp 1 Source Data/._Fig 6C Source Data.csv
- Fig 6 Supp 1 Source Data/vps20Γêå_MBY25_415Vps60GFP01_R3D.dv
- Fig 6 Supp 1 Source Data/WT_6210_415Vps60GFP01_R3D.dv
- Fig 6 Supp 1 Source Data/vps2Γêå_MBY28_415Vps60GFP02_R3D.dv
