# Supplementary material for: Design principles of the ESCRT-III Vps24-Vps2 module
Source: eLife. 2021 May 24;10:e67709. doi: 10.7554/eLife.67709 (PMC8143795; doi:10.7554/eLife.67709)
Supplement: Figure 6—source data 1. [file elife-67709-fig6-data1.zip › Fig 6 Supp 1 Source Data/Fig 6C Source Data.csv]

Fig 6C
Construct	Values	Average
snf7(1-155)-vps60	94.19500944
snf7(1-155)-vps60	93.11868316	91.39924512
snf7(1-155)-vps60	86.88404278
snf7(1-121)-vps60	99.11931222
snf7(1-121)-vps60	99.90626966	99.34290907
snf7(1-121)-vps60	99.00314531
snf7(1-56)-vps60	7.813797442
snf7(1-56)-vps60	6.529251415	7.345145733
snf7(1-56)-vps60	7.692388341
wt snf7	4.988257496
wt snf7	-7.14300692	-0.626336758
wt snf7	0.275739149
wt vps60	100.3130635
wt vps60	99.8330887	100.0009785
wt vps60	99.85678339
vector	-4.650450828
vector	0.538267981	0.006430419
vector	4.131474104
